# Supplementary material for: Evaluation of an Automated Rapid Diagnostic Assay for Detection of Gram-Negative Bacteria and Their Drug-Resistance Genes in Positive Blood Cultures
Source: PLoS One. 2014 Apr 4;9(4):e94064. doi: 10.1371/journal.pone.0094064 (PMC3976387; doi:10.1371/journal.pone.0094064)
Supplement: Table S1 — MICs of antibiotics in clinical isolates harboring drug resistance genes. It was measured using the broth microdilution method, according to the guidelines of the Clinical and Laboratory Standards Institute (CLSI). (XLSX) [file pone.0094064.s001.xlsx]

## Sheet: Table S1.
Table S1. MICs of antibiotics in clinical isolates harboring drug resistance genes. It was measured using the broth microdilution method, according to the guidelines of the Clinical and Laboratory Standards Institute (CLSI).
				Antibiotics
Bacterial identification with Microscan walkaway	Bacterial identification with BC-GN assay	Drug-resistant gene		PIPC	PIPC /TAZ	CTX	CAZ	AMPC /CVA	AZT	IPM	GM	AMK	CFPM	MEPM	CPFX	Collistin	TGC
Acinetobacter ursingii	Acinetobacter spp.	blaOXA-58		8	4	≤8	8	2/1	16	0.25	≤0.125	0.5	≤0.5	0.25	0.25	0.5	16
Enterobacter cloacae	Enterobacter spp.	blaCTX-M		256	4	32	8	64/32	2	1	2	2	2	0.125	4	0.5	8
Enterobacter cloacae	Enterobacter spp.	blaCTX-M		>512	128	512	128	128/64	128	1	4	4	64	1	2	0.5	64
Escherichia coli	Escherichia coli	blaCTX-M		>512	8	>512	64	16/8	128	0.125	64	16	64	≤0.063	256	0.5	2
Escherichia coli	Escherichia coli	blaCTX-M		>512	8	128	4	16/8	16	0.125	64	2	32	≤0.063	32	0.5	2
Escherichia coli	Escherichia coli	blaCTX-M		256	2	512	16	8/4	8	0.125	0.25	4	16	≤0.063	≤0.125	0.5	2
Escherichia coli	Escherichia coli	blaCTX-M		>512	8	>512	128	16/8	128	0.25	16	8	256	≤0.063	128	0.5	2
Escherichia coli	Escherichia coli	blaCTX-M		>512	8	>512	128	8/4	128	0.25	1	8	256	≤0.063	1	0.5	2
Escherichia coli	Escherichia coli	blaCTX-M		>512	8	512	64	16/8	128	0.25	128	32	128	≤0.063	256	0.5	2
Escherichia coli	Escherichia coli	blaCTX-M		>512	16	512	16	32/16	64	0.125	1	8	128	≤0.063	256	0.25	2
Escherichia coli	Escherichia coli	blaCTX-M		512	8	64	2	8/4	2	0.25	32	32	4	≤0.063	0.5	8	8
Klebsiella pneumoniae	Klebsiella pneumoniae	blaCTX-M		>512	32	512	256	16/8	512	0.125	128	16	64	0.125	32	1	64
Klebsiella pneumoniae	Klebsiella pneumoniae	blaCTX-M		512	4	64	2	8/4	4	0.25	32	2	2	≤0.063	0.5	0.5	16
