# Supplementary material for: Evaluation of an Automated Rapid Diagnostic Assay for Detection of Gram-Negative Bacteria and Their Drug-Resistance Genes in Positive Blood Cultures
Source: PLoS One. 2014 Apr 4;9(4):e94064. doi: 10.1371/journal.pone.0094064 (PMC3976387; doi:10.1371/journal.pone.0094064)
Supplement: Table S2 — MICs of antibiotics in all clinical isolates determined by Microscan Walkaway. (XLSX) [file pone.0094064.s002.xlsx]

## Sheet:  Table S2.
Table S2. MICs of antibiotics in all clinical isolates determined by Microscan Walkaway.
a Samples which were detected with Microscan Walkaway but not detected with BC-GN assay.
Bacterial identification with Microscan walkaway	Bacterial identification with BC-GN assay	Drug-resistant gene		ABPC	PIPC	AMPC /CVA	CEZ	CTM	CTX	CAZ	CMZ	AZT	IPM	GM	AMK	MINO	LVFX	ST
Acinetobacter ursingii	Acinetobacter spp.	blaOXA-58		>16	16	≤8/4	>16	16	≤8	4	16	≤8	≤1	≤1	≤4	≤1	≤0.5	>2/38
Acinetobacter lwoffii	Acinetobacter spp.	-		>16	32	≤8/4	>16	16	≤8	4	16	≤8	≤1	≤1	≤4	≤1	≤0.5	≤2/38
Citrobacter freundii	Citrobacter spp.	-		>16	≤8	>16	>16	≤8	≤8	≤1	8	≤8	≤1	≤1	≤4	≤1	≤1	≤2/38
Enterobacter aerogenes	Enterobacter spp.	-		>16	>64	>16/8	>16	>16	32	>16	>32	≤8	≤1	≤1	≤4	2	≤1	≤2/38
Enterobacter aerogenes	Enterobacter spp.	-		>16	32	>16/8	>16	>16	≤8	16	>32	≤8	2	≤1	≤4	2	≤1	≤2/38
Enterobacter agglomerance	not detecteda	-		≤4	≤8	16/8	≤4	≤8	≤8	≤1	≤4	≤8	≤1	≤1	≤4	≤1	≤1	≤2/38
Enterobacter cloacae	Enterobacter spp.	-		8	≤8	>16/8	>16	>16	≤8	16	32	≤8	≤1	≤1	≤4	>8	≤1	>2/38
Enterobacter cloacae	Enterobacter spp.	blaCTX-M		>16	>64	>16/8	>16	>16	>32	16	>32	≤8	≤1	4	≤4	2	2	>2/38
Enterobacter cloacae	Enterobacter spp.	-		>16	>64	>16/8	>16	>16	>32	>16	>32	>16	≤1	2	32	4	2	>2/38
Enterobacter cloacae	Enterobacter spp.	blaCTX-M		>16	>64	>16/8	>16	>16	>32	>16	>32	>16	≤1	4	≤4	>8	2	>2/38
Enterobacter cloacae	Enterobacter spp.	-		>16	≤8	>16/32	>16	16	≤8	≤1	>32	≤8	≤1	≤1	≤4	2	≤1	≤2/38
Enterobacter cloacae	Enterobacter spp.	-		>16	≤8	>16	>16	>16	≤8	≤1	>32	≤8	≤1	≤1	≤4	2	≤1	≤2/38
Enterobacter cloacae	Enterobacter spp.	-		>16	≤8	>16/32	>16	>16	≤8	≤1	>32	≤8	≤1	≤1	≤4	2	≤1	≤2/38
Enterobacter cloacae	Enterobacter spp.	-		>16	≤8	>16/32	>16	>16	≤8	≤1	>32	≤8	≤1	≤1	≤4	2	≤1	≤2/38
Enterobacter cloacae	Enterobacter spp.	-		>16	64	>16/8	>16	>16	32	>16	>32	≤8	≤1	≤1	≤4	4	≤1	≤2/38
Escherichia coli	Escherichia coli	blaCTX-M		>16	>64	>16/8	>16	>16	>32	>16	≤4	>16	≤1	>8	8	2	>4	>2/38
Escherichia coli	Escherichia coli	blaCTX-M		>16	>64	16/8	>16	>16	>32	8	8	>16	≤1	>8	≤4	2	>4	>2/38
Escherichia coli	Escherichia coli	-		>16	>64	≤8/4	≤4	≤8	≤8	≤1	≤4	≤8	≤1	2	≤4	4	>4	>2/38
Escherichia coli	Escherichia coli	-		8	≤8	≤8/4	≤4	≤8	≤8	≤1	8	≤8	≤1	≤1	≤4	4	>4	>2/38
Escherichia coli	Escherichia coli	blaCTX-M		>16	>64	16/32	>16	>16	>32	>16	≤4	>16	≤1	>8	8	>8	>4	>2/38
Escherichia coli	Escherichia coli	-		>16	>64	16/8	≤4	≤8	≤8	≤1	≤4	≤8	≤1	>8	≤4	>8	>4	>2/38
Escherichia coli	Escherichia coli	blaCTX-M		>16	>64	>16/8	>16	>16	>32	8	≤4	>16	≤1	2	≤4	≤1	>4	>2/38
Escherichia coli	Escherichia coli	-		>16	>64	16/8	8	≤8	≤8	≤1	≤4	≤8	≤1	2	≤4	≤1	>4	>2/38
Escherichia coli	Escherichia coli	-		>16	>64	≤8/4	≤4	≤8	≤8	≤1	≤4	≤8	≤1	≤1	≤4	2	≤1	>2/38
Escherichia coli	Escherichia coli	blaCTX-M		>16	>64	≤8/4	>16	>16	>32	≤1	≤4	≤8	≤1	>8	16	4	≤1	>2/38
Escherichia coli	Escherichia coli	blaCTX-M		>16	>64	≤8/4	>16	>16	>32	8	≤4	>16	≤1	≤1	≤4	4	≤1	>2/38
Escherichia coli	Escherichia coli	-		>16	>64	≤8/4	≤4	≤8	≤8	≤1	≤4	≤8	≤1	2	8	≤1	≤1	>2/38
Escherichia coli	Escherichia coli	-		>16	>64	≤8/4	≤4	≤8	≤8	≤1	≤4	≤8	≤1	≤1	8	≤1	≤1	>2/38
Escherichia coli	Escherichia coli	-		≤4	≤8	≤8/4	≤4	≤8	≤8	≤1	≤4	≤8	≤1	≤1	≤4	≤1	≤1	>2/38
Escherichia coli	Escherichia coli	-		≤4	≤8	≤8/4	≤4	≤8	≤8	≤1	≤4	≤8	≤1	≤1	≤4	≤1	≤1	>2/38
Escherichia coli	Escherichia coli	-		>16	>64	>16/32	>16	≤8	≤8	8	16	≤8	≤1	>8	≤4	≤1	≤1	>2/38
Escherichia coli	Escherichia coli	blaCTX-M		>16	>64	16/8	>16	>16	>32	>16	≤4	>16	≤1	>8	≤4	2	>4	≤2/38
Escherichia coli	Escherichia coli	-		>16	>64	≤8/4	≤4	≤8	≤8	≤1	≤4	≤8	≤1	2	8	≤1	>4	≤2/38
Escherichia coli	Escherichia coli	-		>16	>64	16/32	>16	≤8	≤8	≤1	≤4	≤8	≤1	2	8	≤1	>4	≤2/38
Escherichia coli	Escherichia coli	-		>16	>64	≤8/4	≤4	≤8	≤8	≤1	≤4	≤8	≤1	2	≤4	≤1	>4	≤2/38
Escherichia coli	Escherichia coli	-		≤4	≤8	≤8/4	≤4	≤8	≤8	≤1	≤4	≤8	≤1	≤1	≤4	≤1	>4	≤2/38
Escherichia coli	Escherichia coli	-		≤4	≤8	≤8/4	≤4	≤8	≤8	≤1	≤4	≤8	≤1	≤1	≤4	≤1	>4	≤2/38
Escherichia coli	Escherichia coli	-		≤4	≤8	≤8/4	≤4	≤8	≤8	≤1	≤4	≤8	≤1	≤1	≤4	≤1	>4	≤2/38
Escherichia coli	Escherichia coli	-		>16	>64	≤8/4	8	≤8	≤8	≤1	≤4	≤8	≤1	>8	≤4	≤1	>4	≤2/38
Escherichia coli	Escherichia coli	-		≤4	≤8	≤8/4	≤4	≤8	≤8	≤1	≤4	≤8	≤1	≤1	≤4	2	≤1	≤2/38
Escherichia coli	Escherichia coli	-		>16	>64	≤8/4	≤4	≤8	≤8	≤1	≤4	≤8	≤1	≤1	≤4	2	≤1	≤2/38
Escherichia coli	Escherichia coli	-		>16	>64	≤8/4	≤4	≤8	≤8	≤1	≤4	≤8	≤1	≤1	≤4	2	≤1	≤2/38
Escherichia coli	Escherichia coli	-		>16	>64	≤8/4	≤4	≤8	≤8	≤1	≤4	≤8	≤1	≤1	≤4	4	≤1	≤2/38
Escherichia coli	Escherichia coli	blaCTX-M		>16	>64	≤8/4	>16	>16	>32	>16	≤4	>16	≤1	2	8	≤1	≤1	≤2/38
Escherichia coli	Escherichia coli	-		≤4	≤8	≤8/4	≤4	≤8	≤8	≤1	≤4	≤8	≤1	2	8	≤1	≤1	≤2/38
Escherichia coli	Escherichia coli	-		≤4	≤8	≤8/4	≤4	≤8	≤8	≤1	≤4	≤8	≤1	2	8	≤1	≤1	≤2/38
Escherichia coli	Escherichia coli	-		≤4	≤8	≤8/4	≤4	≤8	≤8	≤1	≤4	≤8	≤1	2	8	≤1	≤1	≤2/38
Escherichia coli	Escherichia coli	-		≤4	≤8	≤8/4	≤4	≤8	≤8	≤1	≤4	≤8	≤1	2	≤4	≤1	≤1	≤2/38
Escherichia coli	Escherichia coli	-		≤4	≤8	≤8/4	≤4	≤8	≤8	≤1	≤4	≤8	≤1	2	≤4	≤1	≤1	≤2/38
Escherichia coli	Escherichia coli	-		>16	>64	≤8/4	≤4	≤8	≤8	≤1	≤4	≤8	≤1	2	≤4	≤1	≤1	≤2/38
Escherichia coli	Escherichia coli	-		≤4	≤8	≤8/4	≤4	≤8	≤8	≤1	≤4	≤8	≤1	4	≤4	≤1	≤1	≤2/38
Escherichia coli	Escherichia coli	-		>16	>64	16/8	8	≤8	≤8	≤1	≤4	≤8	≤1	≤1	≤4	≤1	≤1	≤2/38
Escherichia coli	Escherichia coli	-		≤4	≤8	≤8/4	≤4	≤8	≤8	≤1	≤4	≤8	≤1	≤1	≤4	≤1	≤1	≤2/38
Escherichia coli	Escherichia coli	-		≤4	≤8	≤8/4	≤4	≤8	≤8	≤1	≤4	≤8	≤1	≤1	≤4	≤1	≤1	≤2/38
Escherichia coli	Escherichia coli	-		≤4	≤8	≤8/4	≤4	≤8	≤8	≤1	≤4	≤8	≤1	≤1	≤4	≤1	≤1	≤2/38
Escherichia coli	Escherichia coli	-		≤4	≤8	≤8/4	≤4	≤8	≤8	≤1	≤4	≤8	≤1	≤1	≤4	≤1	≤1	≤2/38
Escherichia coli	Escherichia coli	-		≤4	≤8	≤8/4	≤4	≤8	≤8	≤1	≤4	≤8	≤1	≤1	≤4	≤1	≤1	≤2/38
Escherichia coli	Escherichia coli	-		≤4	≤8	≤8/4	≤4	≤8	≤8	≤1	≤4	≤8	≤1	≤1	≤4	≤1	≤1	≤2/38
Escherichia coli	Escherichia coli	-		≤4	≤8	≤8/4	≤4	≤8	≤8	≤1	≤4	≤8	≤1	≤1	≤4	≤1	≤1	≤2/38
Escherichia coli	Escherichia coli	-		≤4	≤8	≤8/4	≤4	≤8	≤8	≤1	≤4	≤8	≤1	≤1	≤4	≤1	≤1	≤2/38
Escherichia coli	Escherichia coli	-		≤4	≤8	≤8/4	≤4	≤8	≤8	≤1	≤4	≤8	≤1	≤1	≤4	≤1	≤1	≤2/38
Escherichia coli	Escherichia coli	-		≤4	≤8	≤8/4	≤4	≤8	≤8	≤1	≤4	≤8	≤1	≤1	≤4	≤1	≤1	≤2/38
Escherichia coli	Escherichia coli	-		≤4	≤8	≤8/4	≤4	≤8	≤8	≤1	≤4	≤8	≤1	≤1	≤4	≤1	≤1	≤2/38
Escherichia coli	Escherichia coli	-		≤4	≤8	≤8/4	≤4	≤8	≤8	≤1	≤4	≤8	≤1	≤1	≤4	≤1	≤1	≤2/38
Escherichia coli	Escherichia coli	-		≤4	≤8	≤8/4	≤4	≤8	≤8	≤1	≤4	≤8	≤1	≤1	≤4	≤1	≤1	≤2/38
Escherichia coli	Escherichia coli	-		>16	>64	≤8/4	8	≤8	≤8	≤1	≤4	≤8	≤1	>8	≤4	≤1	≤1	≤2/38
Klebsiella oxytoca	Klebsiella oxytoca	-		>16	32	≤8/4	>16	≤8	≤8	≤1	≤4	≤8	≤1	≤1	≤4	2	≤1	≤2/38
Klebsiella oxytoca	Klebsiella oxytoca	-		>16	>64	16/8	>16	≤8	≤8	≤1	≤4	>16	≤1	≤1	≤4	≤1	≤1	≤2/38
Klebsiella oxytoca	Klebsiella oxytoca	-		>16	16	≤8/4	8	≤8	≤8	≤1	≤4	≤8	≤1	≤1	≤4	≤1	≤1	≤2/38
Klebsiella oxytoca	Klebsiella oxytoca	-		>16	32	≤8/4	8	≤8	≤8	≤1	≤4	≤8	≤1	≤1	≤4	≤1	≤1	≤2/38
Klebsiella oxytoca	Klebsiella oxytoca	-		>16	64	≤8/4	8	≤8	≤8	≤1	≤4	≤8	≤1	≤1	≤4	≤1	≤1	≤2/38
Klebsiella oxytoca	Klebsiella oxytoca	-		>16	64	≤8/4	8	≤8	≤8	≤1	≤4	≤8	≤1	≤1	≤4	≤1	≤1	≤2/38
Klebsiella oxytoca	Klebsiella oxytoca	-		>16	64	≤8/4	≤4	≤8	≤8	≤1	≤4	≤8	≤1	≤1	≤4	≤1	≤1	≤2/38
Klebsiella pneumoniae	Klebsiella pneumoniae	blaCTX-M		>16	>64	>16/8	>16	>16	>32	>16	≤4	>16	≤1	>8	≤4	>8	>4	>2/38
Klebsiella pneumoniae	not detecteda	-		>16	16	≤8/4	≤4	≤8	≤8	≤1	≤4	≤8	≤1	≤1	≤4	4	≤1	≤2/38
Klebsiella pneumoniae	not detecteda	-		16	≤8	≤8/4	≤4	≤8	≤8	≤1	≤4	≤8	≤1	≤1	≤4	8	≤1	≤2/38
Klebsiella pneumoniae	Klebsiella pneumoniae	blaCTX-M		>16	>64	>16/8	>16	>16	>32	≤1	≤4	>16	≤1	>8	≤4	>8	≤1	>2/38
Klebsiella pneumoniae	Klebsiella pneumoniae	-		>16	64	>16/8	≤4	≤8	≤8	≤1	≤4	≤8	≤1	>8	≤4	8	2	>2/38
Klebsiella pneumoniae	Klebsiella pneumoniae	-		>16	16	≤8/4	≤4	≤8	≤8	≤1	≤4	≤8	≤1	≤1	≤4	8	>4	≤2/38
Klebsiella pneumoniae	not detecteda	-		16	16	≤8/4	≤4	≤8	≤8	≤1	≤4	≤8	≤1	≤1	≤4	2	≤1	≤2/38
Klebsiella pneumoniae	Klebsiella pneumoniae	-		>16	16	≤8/4	≤4	≤8	≤8	≤1	≤4	≤8	≤1	≤1	≤4	2	≤1	≤2/38
Klebsiella pneumoniae	Klebsiella pneumoniae	-		>16	16	≤8/4	≤4	≤8	≤8	≤1	≤4	≤8	≤1	≤1	≤4	2	≤1	≤2/38
Klebsiella pneumoniae	Klebsiella pneumoniae	-		>16	32	≤8/4	≤4	≤8	≤8	≤1	≤4	≤8	≤1	≤1	≤4	2	≤1	≤2/38
Klebsiella pneumoniae	not detecteda	-		>16	≤8	≤8/4	≤4	≤8	≤8	≤1	≤4	≤8	≤1	≤1	≤4	2	≤1	≤2/38
Klebsiella pneumoniae	Klebsiella pneumoniae	-		>16	≤8	≤8/4	≤4	≤8	≤8	≤1	≤4	≤8	≤1	≤1	≤4	2	≤1	≤2/38
Klebsiella pneumoniae	Klebsiella pneumoniae	-		>16	>64	≤8/4	≤4	≤8	≤8	≤1	≤4	≤8	≤1	≤1	≤4	2	≤1	≤2/38
Klebsiella pneumoniae	Klebsiella pneumoniae	-		16	≤8	≤8/4	≤4	≤8	≤8	≤1	≤4	≤8	≤1	≤1	≤4	4	≤1	≤2/38
Klebsiella pneumoniae	Klebsiella pneumoniae	-		>16	≤8	≤8/4	≤4	≤8	≤8	≤1	≤4	≤8	≤1	≤1	≤4	4	≤1	≤2/38
Klebsiella pneumoniae	Klebsiella pneumoniae	-		>16	32	>16/8	>16	>16	≤8	8	8	≤8	≤1	>8	≤4	4	≤1	≤2/38
Klebsiella pneumoniae	Klebsiella pneumoniae	-		>16	>64	≤8/4	≤4	≤8	≤8	≤1	≤4	≤8	≤1	≤1	≤4	8	≤1	≤2/38
Klebsiella pneumoniae	Klebsiella pneumoniae	-		>16	≤8	≤8/4	≤4	≤8	≤8	≤1	≤4	≤8	≤1	≤1	≤4	≤1	≤1	≤2/38
Klebsiella pneumoniae	Klebsiella pneumoniae	-		>16	≤8	≤8/4	≤4	≤8	≤8	≤1	≤4	≤8	≤1	≤1	≤4	≤1	≤1	≤2/38
Klebsiellla pneumoniae	Klebsiellla pneumoniae	-		>16	≤8	≤8/4	≤4	≤8	≤8	≤1	≤4	≤8	≤1	≤1	≤4	2	≤1	≤2/38
Klebsiellla pneumoniae	Klebsiellla pneumoniae	-		>16	64	≤8/4	≤4	≤8	≤8	≤1	≤4	≤8	≤1	≤1	≤4	≤1	≤1	≤2/38
Proteus mirabilis	Proteus spp.	-		≤4	≤8	≤8/4	≤4	≤8	≤8	≤1	≤4	≤8	≤1	>8	≤4	>8	≤1	≤2/38
Proteus penneri	Proteus spp.	-		>16	≤8	≤8/4	>16	>16	≤8	≤1	≤4	≤8	4	≤1	≤4	2	≤1	≤2/38
Pseudomonas aeruginosa	Pseudomonas aeruginosa	-		>16	≤8	>16/8	>16	>16	32	≤2	>32	4	2	≤1	≤4	4	≤0.5	>2/38
Pseudomonas aeruginosa	Pseudomonas aeruginosa	-		>16	64	>16/8	>16	>16	>32	>16	>32	8	≤1	2	8	8	≤0.5	>2/38
Pseudomonas aeruginosa	Pseudomonas aeruginosa	-		>16	≤8	>16/8	>16	>16	32	≤2	>32	4	≤1	4	8	8	≤0.5	>2/38
Pseudomonas aeruginosa	Pseudomonas aeruginosa	-		>16	≤8	>16/8	>16	>16	>32	≤2	>32	4	≤1	2	≤4	8	≤0.5	>2/38
Pseudomonas aeruginosa	Pseudomonas aeruginosa	-		>16	≤8	>16/8	>16	>16	>32	≤2	>32	4	≤1	4	8	>8	≤0.5	>2/38
Pseudomonas aeruginosa	Pseudomonas aeruginosa	-		>16	≤8	>16/8	>16	>16	32	≤2	>32	4	≤1	4	8	>8	≤0.5	>2/38
Pseudomonas aeruginosa	not detecteda	-		>16	≤8	>16/8	>16	>16	32	≤2	>32	8	≤1	8	16	>8	≤0.5	>2/38
Pseudomonas aeruginosa	Pseudomonas aeruginosa	-		>16	≤8	>16/8	>16	>16	>32	16	>32	16	≤1	2	≤4	>8	1	>2/38
Pseudomonas aeruginosa	Pseudomonas aeruginosa	-		16	≤8	>16/8	>16	>16	≤8	≤2	>32	≤2	≤1	2	≤4	4	≤0.5	≤2/38
Serratia marcescens	Serratia marcescens	-		>16	≤8	>16/8	>16	>16	≤8	≤1	16	≤8	≤1	≤1	≤4	2	≤1	≤2/38
Serratia marcescens	Serratia marcescens	-		>16	≤8	>16/32	>16	>16	≤8	≤1	8	≤8	≤1	≤1	≤4	2	≤1	≤2/38
Serratia marcescens	Serratia marcescens	-		>16	≤8	>16/8	>16	>16	≤8	≤1	>32	≤8	≤1	≤1	≤4	4	≤1	≤2/38
Serratia marcescens	Serratia marcescens	-		>16	32	>16	>16	>16	32	8	8	≤8	4	2	32	≤1	≤1	≤2/38
Serratia marcescens	Serratia marcescens	-		>16	>64	≤8/4	>16	>16	>32	>16	16	>16	4	2	≤4	4	4	≤2/38
